# Supplementary material for: The Pathological and Histopathological Findings in Cats with Clinically Recognised Hypertrophic Cardiomyopathy Are Related to the Severity of Clinical Signs and Disease Duration
Source: Animals (Basel). 2025 Feb 27;15(5):703. doi: 10.3390/ani15050703 (PMC11898935; doi:10.3390/ani15050703)
Supplement: Supplementary file 1 [file animals-15-00703-s001.zip]

Archive with 13 entries (9 files):
- animals-3476636-supplementary/
- animals-3476636-supplementary/suppl/
- animals-3476636-supplementary/suppl/Supplementary File 1.pdf
- animals-3476636-supplementary/suppl/Supplementary Table S1.pdf
- animals-3476636-supplementary/suppl/Supplementary Table S2.pdf
- animals-3476636-supplementary/suppl/Supplementary Table S3.pdf
- animals-3476636-supplementary/__MACOSX/
- animals-3476636-supplementary/__MACOSX/._suppl
- animals-3476636-supplementary/__MACOSX/suppl/
- animals-3476636-supplementary/__MACOSX/suppl/._Supplementary File 1.docx
- animals-3476636-supplementary/__MACOSX/suppl/._Supplementary Table 1.docx
- animals-3476636-supplementary/__MACOSX/suppl/._Supplementary Table 2.docx
- animals-3476636-supplementary/__MACOSX/suppl/._Supplementary Table 3.docx
